# Supplementary material for: Poria cocos Polysaccharide Ameliorated Antibiotic-Associated Diarrhea in Mice via Regulating the Homeostasis of the Gut Microbiota and Intestinal Mucosal Barrier
Source: Int J Mol Sci. 2023 Jan 11;24(2):1423. doi: 10.3390/ijms24021423 (PMC9862632; doi:10.3390/ijms24021423)
Supplement: Supplementary file 1 [file ijms-24-01423-s001.zip]

Archive with 1 entries (1 files):
- ijms-2061360-SI.pdf
